# Supplementary material for: FISH and Chimps: Insights into Frequency and Distribution of Sperm Aneuploidy in Chimpanzees (Pan troglodytes)
Source: Int J Mol Sci. 2021 Sep 27;22(19):10383. doi: 10.3390/ijms221910383 (PMC8509033; doi:10.3390/ijms221910383)
Supplement: Supplementary file 1 [file ijms-22-10383-s001.zip]

Archive with 1 entries (1 files):
- ijms-1386271-SI.pdf
